# Supplementary material for: Research Progress Related to Aflatoxin Contamination and Prevention and Control of Soils
Source: Toxins (Basel). 2023 Jul 25;15(8):475. doi: 10.3390/toxins15080475 (PMC10467090; doi:10.3390/toxins15080475)
Supplement: Supplementary file 1 [file toxins-15-00475-s001.zip]

Archive with 1 entries (1 files):
- toxins-2419052-supplementary.pdf
